# Supplementary material for: pH- and Thermo-Responsive Water-Soluble Smart Polyion Complex (PIC) Vesicle with Polyampholyte Shells
Source: Polymers (Basel). 2022 Apr 20;14(9):1659. doi: 10.3390/polym14091659 (PMC9099632; doi:10.3390/polym14091659)
Supplement: Supplementary file 1 [file polymers-14-01659-s001.zip]

Archive with 1 entries (1 files):
- polymers-1697961-supplementary.pdf
